# Supplementary material for: Increasing the Storability of Fresh-Cut Green Beans by Using Chitosan as a Carrier for Tea Tree and Peppermint Essential Oils and Ascorbic Acid
Source: Plants (Basel). 2022 Mar 16;11(6):783. doi: 10.3390/plants11060783 (PMC8954194; doi:10.3390/plants11060783)
Supplement: Supplementary file 1 [file plants-11-00783-s001.zip]

Archive with 1 entries (1 files):
- plants-1641207-supplementary.pdf
